# Supplementary material for: Peak width of skeletonized mean diffusivity mediates the relationship between cerebral small vessel disease burden and cognitive impairment in community-dwelling older adults
Source: Brain Commun. 2025 Jun 10;7(3):fcaf233. doi: 10.1093/braincomms/fcaf233 (PMC12203534; doi:10.1093/braincomms/fcaf233)
Supplement: fcaf233_Supplementary_Data [file fcaf233_supplementary_data.zip]

Archive with 2 entries (2 files):
- calc_PSMD.sh
- Supplementary_material.docx
