# Supplementary material for: Peak width of skeletonized mean diffusivity mediates the relationship between cerebral small vessel disease burden and cognitive impairment in community-dwelling older adults
Source: Brain Commun. 2025 Jun 10;7(3):fcaf233. doi: 10.1093/braincomms/fcaf233 (PMC12203534; doi:10.1093/braincomms/fcaf233)
Supplement: fcaf233_Supplementary_Data [file fcaf233_supplementary_data.zip › calc_PSMD.sh]

#! /bin/bash
step=3
## Create a subject list
if [[ $step -eq 1 ]]
then
    sour_dir=/home/huyang/Projects/HuQiLi/HQL_20240123/ORIGDATA/NIIDATA
    targ_dir=/home/huyang/Projects/HuQiLi/HQL_20240123/PROCDATA/LIST
    mkdir -p ${targ_dir}
    cd ${sour_dir}
    ls *.nii.gz | sed 's/.nii.gz//g' > ${targ_dir}/sublist.txt
fi
## Remove Windows carriage returns from bval/bvec files
if [[ $step -eq 2 ]]
then
    sour_dir=/home/huyang/Projects/HuQiLi/HQL_20240123/ORIGDATA/NIIDATA
    targ_dir=/home/huyang/Projects/HuQiLi/HQL_20240123/ORIGDATA/NIIDATA
    sublist=/home/huyang/Projects/HuQiLi/HQL_20240123/PROCDATA/LIST/sublist.txt
    for sub in $(cat $sublist)
    do  
      echo $sub
      cat ${sour_dir}/${sub}.bval | sed 's/\r//g' > ${targ_dir}/${sub}_edit.bval
      cat ${sour_dir}/${sub}.bvec | sed 's/\r//g' > ${targ_dir}/${sub}_edit.bvec
    done
fi
## Calculate PSMD for each subject
if [[ $step -eq 3 ]]
then
    sour_dir=/home/huyang/Projects/HuQiLi/HQL_20240123/ORIGDATA/NIIDATA
    targ_dir=/home/huyang/Projects/HuQiLi/HQL_20240123/PROCDATA/STATS
    mkdir -p ${targ_dir}
    script_dir=/home/huyang/Projects/HuQiLi/HQL_20240123/SCRIPTS/PSMD/psmd-1.8.3  
    sublist=/home/huyang/Projects/HuQiLi/HQL_20240123/PROCDATA/LIST/sublist.txt
    for sub in $(cat $sublist)
    do
      echo $sub
      DWI=${sour_dir}/${sub}.nii.gz
      BVAL=${sour_dir}/${sub}_edit.bval
      BVEC=${sour_dir}/${sub}_edit.bvec
      PSMD=$(bash ${script_dir}/psmd.sh -d ${DWI} -b ${BVAL} -r ${BVEC} -s ${script_dir}/skeleton_mask_2019.nii.gz -q -t)
      printf "%s\t%s\n" ${sub} $PSMD >> ${targ_dir}/all_PSMD.txt
      mv ./psmdtemp ${targ_dir}/${sub} 
    done
fi
